# Supplementary material for: Description and biological notes of the larva of Cionus olivieri Rosenschoeld, 1838 (Coleoptera, Curculionidae), with a comparison with other species of the tribe Cionini
Source: Zookeys. 2020 Oct 20;976:131–45. doi: 10.3897/zookeys.976.53930 (PMC7591547; doi:10.3897/zookeys.976.53930)
Supplement: XML Treatment for Cionus olivieri [file zookeys.976.53930-treatment1.xml]

<!DOCTYPE tp:taxon-treatment
  PUBLIC "-//TaxonX//DTD Taxonomic Treatment Publishing DTD v0 20100105//EN" "tax-treatment-NSO.dtd">
<tp:taxon-treatment xmlns:tp="http://www.plazi.org/taxpub"><tp:treatment-meta><kwd-group><label>Taxon classification</label><kwd><named-content xmlns:xlink="http://www.w3.org/1999/xlink" content-type="kingdom">Animalia</named-content></kwd><kwd><named-content xmlns:xlink="http://www.w3.org/1999/xlink" content-type="order">Coleoptera</named-content></kwd><kwd><named-content xmlns:xlink="http://www.w3.org/1999/xlink" content-type="family">Curculionidae</named-content></kwd></kwd-group><mixed-citation publication-type="journal"><person-group><name><surname>Jiang</surname><given-names>Chunyan</given-names></name><name><surname>Caldara</surname><given-names>Roberto</given-names></name><name><surname>Skuhrovec</surname><given-names>Jiri</given-names></name><name><surname>Zhang</surname><given-names>Runzhi</given-names></name></person-group><article-title>Description and biological notes of the larva of <italic><tp:taxon-name><tp:taxon-name-part taxon-name-part-type="genus" reg="Cionus">Cionus</tp:taxon-name-part> <tp:taxon-name-part taxon-name-part-type="species" reg="olivieri">olivieri</tp:taxon-name-part></tp:taxon-name></italic> Rosenschoeld, 1838 (<tp:taxon-name><tp:taxon-name-part taxon-name-part-type="order">Coleoptera</tp:taxon-name-part></tp:taxon-name>, <tp:taxon-name><tp:taxon-name-part taxon-name-part-type="family">Curculionidae</tp:taxon-name-part></tp:taxon-name>), with a comparison with other species of the tribe <tp:taxon-name><tp:taxon-name-part taxon-name-part-type="tribe">Cionini</tp:taxon-name-part></tp:taxon-name></article-title><source>Zookeys</source><day>20</day><month>10</month><year>2020</year><volume>976</volume><fpage>131</fpage><lpage>145</lpage><pub-id pub-id-type="doi">10.3897/zookeys.976.53930</pub-id></mixed-citation></tp:treatment-meta><tp:nomenclature><tp:taxon-name><object-id xmlns:xlink="http://www.w3.org/1999/xlink" content-type="arpha" xlink:type="simple">FF429B55-02FC-52DC-8FBB-A8C9F246892B</object-id>
            <tp:taxon-name-part taxon-name-part-type="genus" reg="Cionus">Cionus</tp:taxon-name-part>
            <tp:taxon-name-part taxon-name-part-type="species" reg="olivieri">olivieri</tp:taxon-name-part>
          </tp:taxon-name><tp:taxon-authority>Rosenschoeld, 1838</tp:taxon-authority><tp:nomenclature-citation-list><tp:nomenclature-citation><tp:taxon-name>
                <tp:taxon-name-part taxon-name-part-type="genus" reg="Cionus">Cionus</tp:taxon-name-part> <tp:taxon-name-part taxon-name-part-type="species" reg="olivieri">olivieri</tp:taxon-name-part></tp:taxon-name><comment>Rosenschoeld, 1838: 725. <xref ref-type="bibr" rid="B10">Hoffmann 1958</xref>: 1222. <xref ref-type="bibr" rid="B27">Smreczyński 1976</xref>: 58. <xref ref-type="bibr" rid="B12">Košťál and Caldara 2019</xref>: 68.</comment></tp:nomenclature-citation></tp:nomenclature-citation-list></tp:nomenclature><tp:treatment-sec sec-type="description" id="SECID0E2BAE"><title>Description of mature larva.</title><p>Figures <xref ref-type="fig" rid="F1">1</xref>–<xref ref-type="fig" rid="F4">12</xref>. <italic>Measurements</italic> (in mm). Body length: 9.00–9.75 (<italic>N</italic> = 18). Body width: 2.50–3.00 (<italic>N</italic> = 18, abdominal segment III–V). Head width (in front view): 0.68–0.74 (<italic>N</italic> = 10); length: 0.70–0.78 (<italic>N</italic> = 10).</p><p><italic>General.</italic> Body subcylindrical, C-shaped, weakly curved, extremely soft, declivous and attenuate posteriorly (Figs <xref ref-type="fig" rid="F1">1</xref>, <xref ref-type="fig" rid="F5">13</xref>).</p><p><italic>Coloration.</italic> Head dark brown, very strongly sclerotized (Figs <xref ref-type="fig" rid="F1">1</xref>, <xref ref-type="fig" rid="F5">13</xref>). All thoracic and abdominal segments yellow, pronotum partly pigmented and sclerotized (Figs <xref ref-type="fig" rid="F1">1</xref>, <xref ref-type="fig" rid="F5">13</xref>).</p><p><italic>Vestiture.</italic> Thoracic and abdominal segments with some minute and relatively long setae, cuticle minutely spiculate, pleural lobes distinct.</p><fig id="F1" position="float" orientation="portrait"><object-id xmlns:xlink="http://www.w3.org/1999/xlink" content-type="doi" xlink:type="simple">10.3897/zookeys.976.53930.figures1-4</object-id><object-id xmlns:xlink="http://www.w3.org/1999/xlink" content-type="arpha" xlink:type="simple">5ECAC42F-AAFA-5DC5-922E-9A5A13325AF0</object-id><label>Figures 1–4.</label><caption><p><italic><tp:taxon-name><tp:taxon-name-part taxon-name-part-type="genus" reg="Cionus">Cionus</tp:taxon-name-part> <tp:taxon-name-part taxon-name-part-type="species" reg="olivieri">olivieri</tp:taxon-name-part></tp:taxon-name></italic>, mature larva: <bold>1</bold> habitus, lateral view <bold>2</bold> thoracic segments, abdominal segment I, and abdominal segments VIII–X, lateral view <bold>3</bold> pedal area, ventral view <bold>4</bold> anus (ThI–III, numbers of thoracic segments; AbdI–X, numbers of abdominal segment. Setae: <italic>ds</italic> dorsal s., <italic>eps</italic> epipleural s., <italic>eus</italic> eusternal s., <italic>pds</italic> postdorsal s., <italic>prns</italic> pronotal s., <italic>ps</italic> pleural s., <italic>ss</italic> spiracular s., <italic>sts</italic> sternal s.). Scale bars: 2 mm (<bold>1, 2</bold>), 1 mm (<bold>3, 4</bold>).</p></caption><graphic xmlns:xlink="http://www.w3.org/1999/xlink" xlink:href="zookeys-976-131-g001.jpg" position="float" orientation="portrait" xlink:type="simple" id="oo_464926.jpg"><uri content-type="original_file" xlink:type="simple">https://binary.pensoft.net/fig/464926</uri></graphic></fig><p><italic>Head capsule</italic> (Figs <xref ref-type="fig" rid="F2">5</xref>, <xref ref-type="fig" rid="F3">6</xref>). Head suboval and slightly rounded laterally, cranial suture undivided, wide, half-length of head. Frontal suture distinct, not extending to mandibular membrane. Endocarinal line present, reaching to half of frons. Anterior and posterior stemmata (<abbrev xmlns:xlink="http://www.w3.org/1999/xlink" xlink:title="stemmata" id="ABBRID0EXFAE" xlink:type="simple">st</abbrev>) present, projecting, anterior one located below stripe at side, externally close to antenna, posterior one located laterally. Setae on head piliform, varying in length, from very long to minute. Dorsal epicranium with three <italic><abbrev xmlns:xlink="http://www.w3.org/1999/xlink" xlink:title="dorsal epicranial" id="ABBRID0E3FAE" xlink:type="simple">des</abbrev></italic>; <italic><abbrev xmlns:xlink="http://www.w3.org/1999/xlink" xlink:title="dorsal epicranial" id="ABBRID0EBGAE" xlink:type="simple">des</abbrev><sub>1</sub></italic> and <italic><abbrev xmlns:xlink="http://www.w3.org/1999/xlink" xlink:title="dorsal epicranial" id="ABBRID0EHGAE" xlink:type="simple">des</abbrev><sub>4</sub></italic> reduced to a basal sensillum; <italic><abbrev xmlns:xlink="http://www.w3.org/1999/xlink" xlink:title="dorsal epicranial" id="ABBRID0ENGAE" xlink:type="simple">des</abbrev><sub>2</sub></italic> approximately as long as one-third length of <italic><abbrev xmlns:xlink="http://www.w3.org/1999/xlink" xlink:title="dorsal epicranial" id="ABBRID0ETGAE" xlink:type="simple">des</abbrev><sub>3</sub></italic>; very long <italic><abbrev xmlns:xlink="http://www.w3.org/1999/xlink" xlink:title="dorsal epicranial" id="ABBRID0EZGAE" xlink:type="simple">des</abbrev><sub>3</sub></italic> located anteriorly on epicranium close to frontal suture; <italic><abbrev xmlns:xlink="http://www.w3.org/1999/xlink" xlink:title="dorsal epicranial" id="ABBRID0E6GAE" xlink:type="simple">des</abbrev><sub>5</sub></italic> located anterolaterally, as long as two-thirds length of <italic><abbrev xmlns:xlink="http://www.w3.org/1999/xlink" xlink:title="dorsal epicranial" id="ABBRID0EFHAE" xlink:type="simple">des</abbrev><sub>3</sub></italic>. Frons only with one <italic><abbrev xmlns:xlink="http://www.w3.org/1999/xlink" xlink:title="frontal epicranial" id="ABBRID0ELHAE" xlink:type="simple">fs</abbrev></italic>; <italic><abbrev xmlns:xlink="http://www.w3.org/1999/xlink" xlink:title="frontal epicranial" id="ABBRID0EQHAE" xlink:type="simple">fs</abbrev><sub>1</sub></italic>, <italic><abbrev xmlns:xlink="http://www.w3.org/1999/xlink" xlink:title="frontal epicranial" id="ABBRID0EWHAE" xlink:type="simple">fs</abbrev><sub>2</sub></italic>, <italic><abbrev xmlns:xlink="http://www.w3.org/1999/xlink" xlink:title="frontal epicranial" id="ABBRID0E3HAE" xlink:type="simple">fs</abbrev><sub>3,</sub></italic> and <italic><abbrev xmlns:xlink="http://www.w3.org/1999/xlink" xlink:title="frontal epicranial" id="ABBRID0ECIAE" xlink:type="simple">fs</abbrev><sub>5</sub></italic> reduced to basal sensilla; long <italic><abbrev xmlns:xlink="http://www.w3.org/1999/xlink" xlink:title="frontal epicranial" id="ABBRID0EIIAE" xlink:type="simple">fs</abbrev><sub>4</sub></italic> located near epistoma. Epicranium with only one <italic><abbrev xmlns:xlink="http://www.w3.org/1999/xlink" xlink:title="lateral epicranial" id="ABBRID0EOIAE" xlink:type="simple">les</abbrev></italic> as long as <italic><abbrev xmlns:xlink="http://www.w3.org/1999/xlink" xlink:title="dorsal epicranial" id="ABBRID0ETIAE" xlink:type="simple">des</abbrev><sub>1</sub></italic>. Ventral epicranium with two, minute <italic><abbrev xmlns:xlink="http://www.w3.org/1999/xlink" xlink:title="ventral epicranial s." id="ABBRID0EZIAE" xlink:type="simple">ves</abbrev>.</italic> Posterior epicranium with four, minute <italic><abbrev xmlns:xlink="http://www.w3.org/1999/xlink" xlink:title="posterio-epicranial" id="ABBRID0E6IAE" xlink:type="simple">pes</abbrev><sub>1</sub></italic>–<italic><sub>4</sub></italic> and one sensillum. Postoccipital condyles distinct, hypopharyngeal bracon distinct. Tentorial bridge narrow, membranous in middle and half base of sides, strongly sclerotized at sides, with two pairs of acute auricular anterior projections.</p><fig id="F2" position="float" orientation="portrait"><object-id xmlns:xlink="http://www.w3.org/1999/xlink" content-type="doi" xlink:type="simple">10.3897/zookeys.976.53930.figure5</object-id><object-id xmlns:xlink="http://www.w3.org/1999/xlink" content-type="arpha" xlink:type="simple">998CF66A-A4BF-5E01-920B-1A554158FF78</object-id><label>Figure 5.</label><caption><p><italic><tp:taxon-name><tp:taxon-name-part taxon-name-part-type="genus" reg="Cionus">Cionus</tp:taxon-name-part> <tp:taxon-name-part taxon-name-part-type="species" reg="olivieri">olivieri</tp:taxon-name-part></tp:taxon-name></italic>, mature larva, head, frontal view (at antenna, <abbrev xmlns:xlink="http://www.w3.org/1999/xlink" xlink:title="stemmata" id="ABBRID0E1JAE" xlink:type="simple">st</abbrev> stemmata, <abbrev xmlns:xlink="http://www.w3.org/1999/xlink" xlink:title="cranial suture" id="ABBRID0E5JAE" xlink:type="simple">cs</abbrev> cranial suture, <abbrev xmlns:xlink="http://www.w3.org/1999/xlink" xlink:title="ecdysial line" id="ABBRID0ECKAE" xlink:type="simple">ecl</abbrev> ecdysial line, <abbrev xmlns:xlink="http://www.w3.org/1999/xlink" xlink:title="frontal suture" id="ABBRID0EGKAE" xlink:type="simple">fsu</abbrev> frontal suture. Setae: <italic><abbrev xmlns:xlink="http://www.w3.org/1999/xlink" xlink:title="dorsal epicranial" id="ABBRID0EKKAE" xlink:type="simple">des</abbrev></italic> dorsal epicranial, <italic><abbrev xmlns:xlink="http://www.w3.org/1999/xlink" xlink:title="frontal epicranial" id="ABBRID0EPKAE" xlink:type="simple">fs</abbrev></italic> frontal epicranial, <italic><abbrev xmlns:xlink="http://www.w3.org/1999/xlink" xlink:title="lateral epicranial" id="ABBRID0EVKAE" xlink:type="simple">les</abbrev></italic> lateral epicranial, <italic><abbrev xmlns:xlink="http://www.w3.org/1999/xlink" xlink:title="posterio-epicranial" id="ABBRID0EZKAE" xlink:type="simple">pes</abbrev></italic> posterio-epicranial). Scale bar: 0.5 mm.</p></caption><graphic xmlns:xlink="http://www.w3.org/1999/xlink" xlink:href="zookeys-976-131-g002.jpg" position="float" orientation="portrait" xlink:type="simple" id="oo_464927.jpg"><uri content-type="original_file" xlink:type="simple">https://binary.pensoft.net/fig/464927</uri></graphic></fig><p><italic>Antenna</italic> (Fig. <xref ref-type="fig" rid="F3">7</xref>) located at the end of the frontal suture on each side, with one segment; sensory appendage (sensorium) three times as long as wide, circular in cross section, contiguous with frontal suture, with four conical sensillae.</p><p><italic>Clypeus</italic> (Fig. <xref ref-type="fig" rid="F3">10</xref>) transverse-shaped, strongly sclerotized, with one sensillum and two <italic><abbrev xmlns:xlink="http://www.w3.org/1999/xlink" xlink:title="clypeal s." id="ABBRID0EULAE" xlink:type="simple">cls</abbrev></italic> of the same length, all in one line.</p><fig id="F3" position="float" orientation="portrait"><object-id xmlns:xlink="http://www.w3.org/1999/xlink" content-type="doi" xlink:type="simple">10.3897/zookeys.976.53930.figures6-11</object-id><object-id xmlns:xlink="http://www.w3.org/1999/xlink" content-type="arpha" xlink:type="simple">7287D560-F434-546D-A247-60CFB071EB72</object-id><label>Figures 6–11.</label><caption><p><italic><tp:taxon-name><tp:taxon-name-part taxon-name-part-type="genus" reg="Cionus">Cionus</tp:taxon-name-part> <tp:taxon-name-part taxon-name-part-type="species" reg="olivieri">olivieri</tp:taxon-name-part></tp:taxon-name></italic> mature larva. <bold>6</bold> head, ventral view <bold>7</bold> antenna <bold>8</bold> spiracle <bold>9</bold> mandible <bold>10</bold> labrum and clypeus <bold>11</bold> epipharynx (<italic><abbrev xmlns:xlink="http://www.w3.org/1999/xlink" xlink:title="hypopharyngeal bracon" id="ABBRID0EXMAE" xlink:type="simple">hp</abbrev></italic> hypopharyngeal bracon, <italic><abbrev xmlns:xlink="http://www.w3.org/1999/xlink" xlink:title="frontal suture" id="ABBRID0E3MAE" xlink:type="simple">fsu</abbrev></italic> frontal suture, <italic><abbrev xmlns:xlink="http://www.w3.org/1999/xlink" xlink:title="tentorial bridge" id="ABBRID0EBNAE" xlink:type="simple">tb</abbrev></italic> tentorial bridge). Seta(e): <italic><abbrev xmlns:xlink="http://www.w3.org/1999/xlink" xlink:title="anterolateral s." id="ABBRID0EGNAE" xlink:type="simple">als</abbrev></italic> anterolateral s., <italic><abbrev xmlns:xlink="http://www.w3.org/1999/xlink" xlink:title="anteromedial s." id="ABBRID0EMNAE" xlink:type="simple">ams</abbrev></italic> anteromedial s., <italic><abbrev xmlns:xlink="http://www.w3.org/1999/xlink" xlink:title="clypeal s." id="ABBRID0EQNAE" xlink:type="simple">cls</abbrev></italic> clypeal s., <italic><abbrev xmlns:xlink="http://www.w3.org/1999/xlink" xlink:title="labral s." id="ABBRID0EVNAE" xlink:type="simple">lms</abbrev></italic> labral s., <italic><abbrev xmlns:xlink="http://www.w3.org/1999/xlink" xlink:title="lateral epicranial s." id="ABBRID0E1NAE" xlink:type="simple">les</abbrev></italic> lateral epicranial s., <italic><abbrev xmlns:xlink="http://www.w3.org/1999/xlink" xlink:title="mandible dorsal s." id="ABBRID0E6NAE" xlink:type="simple">mds</abbrev></italic> mandible dorsal s., <italic><abbrev xmlns:xlink="http://www.w3.org/1999/xlink" xlink:title="ventral epicranial s." id="ABBRID0EEOAE" xlink:type="simple">ves</abbrev></italic> ventral epicranial s.). Scales bars: 0.5 mm (<bold>6</bold>), 0.25 mm (<bold>10, 11</bold>), 0.1 mm (<bold>8, 9</bold>), 0.025 mm (<bold>7</bold>).</p></caption><graphic xmlns:xlink="http://www.w3.org/1999/xlink" xlink:href="zookeys-976-131-g003.jpg" position="float" orientation="portrait" xlink:type="simple" id="oo_464928.jpg"><uri content-type="original_file" xlink:type="simple">https://binary.pensoft.net/fig/464928</uri></graphic></fig><p><italic>Mouthparts</italic> (Figs <xref ref-type="fig" rid="F3">9</xref>–<xref ref-type="fig" rid="F4">12</xref>). Labrum (Fig. <xref ref-type="fig" rid="F3">10</xref>) transverse-shaped, strongly sclerotized, deeply concave in the middle at apex, with three <italic><abbrev xmlns:xlink="http://www.w3.org/1999/xlink" xlink:title="labral s." id="ABBRID0EHPAE" xlink:type="simple">lms</abbrev></italic>, very short <italic><abbrev xmlns:xlink="http://www.w3.org/1999/xlink" xlink:title="labral s." id="ABBRID0EMPAE" xlink:type="simple">lms</abbrev><sub>1</sub></italic> as long as <italic><abbrev xmlns:xlink="http://www.w3.org/1999/xlink" xlink:title="labral s." id="ABBRID0ESPAE" xlink:type="simple">lms</abbrev><sub>3</sub></italic>, and as long as half-length of short <italic><abbrev xmlns:xlink="http://www.w3.org/1999/xlink" xlink:title="labral s." id="ABBRID0EYPAE" xlink:type="simple">lms</abbrev><sub>2</sub></italic>, all localized centrally. Epipharynx (Fig. <xref ref-type="fig" rid="F3">11</xref>) with two small, stout, apically rounded <italic><abbrev xmlns:xlink="http://www.w3.org/1999/xlink" xlink:title="anteromedial s." id="ABBRID0ECQAE" xlink:type="simple">ams</abbrev></italic>; two relatively long, stout, apically rounded <italic><abbrev xmlns:xlink="http://www.w3.org/1999/xlink" xlink:title="anterolateral s." id="ABBRID0EHQAE" xlink:type="simple">als</abbrev></italic>; two epipharyngeal sensilla; <italic>mes</italic> and labral rods absent. Mandibles (Fig. <xref ref-type="fig" rid="F3">9</xref>) symmetrical, incisor section with two apical teeth and moderately rounded flange posterior to dorsal tooth, with many small teeth on inner side of anterior tooth, with one acute projection at base; molar section with two <italic><abbrev xmlns:xlink="http://www.w3.org/1999/xlink" xlink:title="mandible dorsal s." id="ABBRID0ESQAE" xlink:type="simple">mds</abbrev></italic>; <italic><abbrev xmlns:xlink="http://www.w3.org/1999/xlink" xlink:title="mandible dorsal s." id="ABBRID0EXQAE" xlink:type="simple">mds</abbrev><sub>2</sub></italic> moderately long, <italic><abbrev xmlns:xlink="http://www.w3.org/1999/xlink" xlink:title="mandible dorsal s." id="ABBRID0E4QAE" xlink:type="simple">mds</abbrev><sub>1</sub></italic> minute. Maxillae (Fig. <xref ref-type="fig" rid="F4">12</xref>) with maxillary palpi (mxp) two-segmented, basal segment with one tiny <italic><abbrev xmlns:xlink="http://www.w3.org/1999/xlink" xlink:title="maxillary palps s." id="ABBRID0EHRAE" xlink:type="simple">mxps</abbrev></italic>, two clavate accessory appendages and one sensillum; distal segment sclerotized, with one sensillum, apex flattened with dense short irregular spiculate setae. Mala with four dorsal robust <italic><abbrev xmlns:xlink="http://www.w3.org/1999/xlink" xlink:title="dorsal malar s." id="ABBRID0EMRAE" xlink:type="simple">dms</abbrev></italic>, gradually reducing in length; with three short, more acute <italic><abbrev xmlns:xlink="http://www.w3.org/1999/xlink" xlink:title="ventral malar s." id="ABBRID0ERRAE" xlink:type="simple">vms</abbrev>.</italic> Stipes with one <italic><abbrev xmlns:xlink="http://www.w3.org/1999/xlink" xlink:title="stipital s." id="ABBRID0EXRAE" xlink:type="simple">stps</abbrev></italic>, two <italic><abbrev xmlns:xlink="http://www.w3.org/1999/xlink" xlink:title="palpiferal s." id="ABBRID0E3RAE" xlink:type="simple">pfs</abbrev></italic>, one <italic><abbrev xmlns:xlink="http://www.w3.org/1999/xlink" xlink:title="basoventral s." id="ABBRID0EBSAE" xlink:type="simple">mbs</abbrev></italic> and one sensillum, very long <italic><abbrev xmlns:xlink="http://www.w3.org/1999/xlink" xlink:title="stipital s." id="ABBRID0EGSAE" xlink:type="simple">stps</abbrev></italic> located submedially on venter of base, <italic><abbrev xmlns:xlink="http://www.w3.org/1999/xlink" xlink:title="basoventral s." id="ABBRID0ELSAE" xlink:type="simple">mbs</abbrev></italic> minute, long <italic><abbrev xmlns:xlink="http://www.w3.org/1999/xlink" xlink:title="palpiferal s." id="ABBRID0EQSAE" xlink:type="simple">pfs</abbrev><sub>1</sub></italic> three times longer than <italic><abbrev xmlns:xlink="http://www.w3.org/1999/xlink" xlink:title="palpiferal s." id="ABBRID0EWSAE" xlink:type="simple">pfs</abbrev><sub>2</sub></italic>. Labium (Fig. <xref ref-type="fig" rid="F4">12</xref>) membranous excepting the premental sclerite; labial palpi with one segment, longer than wide, slightly globular at base, apex of palpi flattened with short, dense, irregular, spiculate setae, and one sensillum. Prelabium (<abbrev xmlns:xlink="http://www.w3.org/1999/xlink" xlink:title="labial palpus" id="ABBRID0E6SAE" xlink:type="simple">prm</abbrev>) with sclerite distinctly dilated posteriorly and laterally, without posterior extension, cup-like, with one sensillum and one short <italic>prms</italic>; ligula with one tiny <italic><abbrev xmlns:xlink="http://www.w3.org/1999/xlink" xlink:title="ligular s." id="ABBRID0EGTAE" xlink:type="simple">ligs</abbrev></italic>. Postlabium (<italic>plb</italic>) with M-shaped sclerotization, with three <italic>plbs</italic> on sclerotized area, all setae separated from each other by about the same distance; short <italic>plbs<sub>1</sub></italic> and <italic>plbs<sub>3</sub></italic> as long as one-third length of <italic>plbs<sub>2</sub></italic>.</p><fig id="F4" position="float" orientation="portrait"><object-id xmlns:xlink="http://www.w3.org/1999/xlink" content-type="doi" xlink:type="simple">10.3897/zookeys.976.53930.figure12</object-id><object-id xmlns:xlink="http://www.w3.org/1999/xlink" content-type="arpha" xlink:type="simple">5633BFFB-DB73-5361-BDEF-29F46BF606BB</object-id><label>Figure 12.</label><caption><p><italic><tp:taxon-name><tp:taxon-name-part taxon-name-part-type="genus" reg="Cionus">Cionus</tp:taxon-name-part> <tp:taxon-name-part taxon-name-part-type="species" reg="olivieri">olivieri</tp:taxon-name-part></tp:taxon-name></italic> mature larva, maxillolabial complex, ventral view (<abbrev xmlns:xlink="http://www.w3.org/1999/xlink" xlink:title="labial palpus" id="ABBRID0ENUAE" xlink:type="simple">lbp</abbrev> labial palpus, <abbrev xmlns:xlink="http://www.w3.org/1999/xlink" xlink:title="postmentum" id="ABBRID0ERUAE" xlink:type="simple">pm</abbrev> postmentum, <abbrev xmlns:xlink="http://www.w3.org/1999/xlink" xlink:title="labial palpus" id="ABBRID0EVUAE" xlink:type="simple">prm</abbrev> prementum. Setae: <italic><abbrev xmlns:xlink="http://www.w3.org/1999/xlink" xlink:title="dorsal malar s." id="ABBRID0E1UAE" xlink:type="simple">dms</abbrev></italic> dorsal malar s., <italic><abbrev xmlns:xlink="http://www.w3.org/1999/xlink" xlink:title="ligular s." id="ABBRID0E6UAE" xlink:type="simple">ligs</abbrev></italic> ligular s., <italic><abbrev xmlns:xlink="http://www.w3.org/1999/xlink" xlink:title="basoventral s." id="ABBRID0EEVAE" xlink:type="simple">mbs</abbrev></italic> basoventral s., <italic><abbrev xmlns:xlink="http://www.w3.org/1999/xlink" xlink:title="maxillary palps s." id="ABBRID0EIVAE" xlink:type="simple">mxps</abbrev></italic> maxillary palps s., <italic><abbrev xmlns:xlink="http://www.w3.org/1999/xlink" xlink:title="palpiferal s." id="ABBRID0EOVAE" xlink:type="simple">pfs</abbrev></italic> palpiferal s., <italic>pms</italic> postmental s., <italic>prms</italic> premental s., <italic><abbrev xmlns:xlink="http://www.w3.org/1999/xlink" xlink:title="stipital s." id="ABBRID0EWVAE" xlink:type="simple">stps</abbrev></italic> stipital s., <italic><abbrev xmlns:xlink="http://www.w3.org/1999/xlink" xlink:title="ventral malar s." id="ABBRID0E3VAE" xlink:type="simple">vms</abbrev></italic> ventral malar s.). Scale bar 0.25 mm.</p></caption><graphic xmlns:xlink="http://www.w3.org/1999/xlink" xlink:href="zookeys-976-131-g004.jpg" position="float" orientation="portrait" xlink:type="simple" id="oo_464929.jpg"><uri content-type="original_file" xlink:type="simple">https://binary.pensoft.net/fig/464929</uri></graphic></fig><p><italic>Thorax</italic> (Fig. <xref ref-type="fig" rid="F1">2</xref>). Prothorax with pronotal shield partly sclerotized on dark brown smooth plate; with nine <italic>prns</italic>: two short ones on sclerotized area, two long and two short ones placed anteriorly, and three placed more medially; bicameral spiracle intersegmental between pro- and mesothorax, air-tube subequal to diameter of circular peritreme; pleural lobe with two <italic>ps</italic>; pedal area without setae; eusternum with one <italic>eus.</italic> Mesonotum with two folds, prodorsum without seta, postdorsum with two transversally aligned <italic>pds</italic> of the same length; epipleurum with one long <italic>eps</italic>; pleurum with one long <italic>ps</italic>; setae of pedal area and eusternum identical to that of prothorax. Chaetotaxy of metathorax identical to that of mesothorax.</p><p><italic>Abdomen</italic> (Figs <xref ref-type="fig" rid="F1">2–4</xref>). Abdominal segments I–VII of almost equal lengths, remaining abdominal segments gradually decreasing in width posteriad. Tergites on abdominal segments I–VII with three folds, prodorsum wide and flat, mesodorsum narrow, with soft protuberance, postdorsum with soft protuberance; tergite on abdominal segment VIII with two folds, and on abdominal segment IX with no folds. Abdominal segment X reduced to four anal lobes of unequal size. Anus located subterminally. Spiracles (Fig. <xref ref-type="fig" rid="F3">8</xref>) bicameral, the eight abdominal spiracles located more ventrally up to ventral side of epipleurum, close to the anterior margin of abdominal segments I–VIII, size similar, each with two annulated air-tubes, pointing posteriad, air-tube subequal to diameter of circular peritreme. Abdominal segments I–VIII with three <italic>pds</italic>, located in one line, long <italic>pds<sub>1</sub></italic>, two times longer than <italic>pds<sub>2</sub></italic>, <italic>pds<sub>2</sub></italic> as long as <italic>pds<sub>3</sub></italic>; with two <italic>ss</italic>, long <italic>ss<sub>1</sub></italic>, short <italic>ss<sub>2</sub></italic>, located in small indefinitely folds; with two <italic>eps</italic>, transversally aligned, long <italic>eps<sub>1</sub></italic>, short <italic>eps<sub>2</sub></italic> as long as one-third length of <italic>eps<sub>1</sub></italic>; with one long <italic>ps</italic>; and with one <italic>eus.</italic> Abdominal segment IX with one short <italic>ds</italic>, one slight long <italic>ps</italic> and one, minute <italic>sts.</italic> Abdominal segment X without setae.</p><fig id="F5" position="float" orientation="portrait"><object-id xmlns:xlink="http://www.w3.org/1999/xlink" content-type="doi" xlink:type="simple">10.3897/zookeys.976.53930.figures13-20</object-id><object-id xmlns:xlink="http://www.w3.org/1999/xlink" content-type="arpha" xlink:type="simple">6B262D1A-E1E8-5966-A337-A6B2FA2EFE96</object-id><label>Figures 13–20.</label><caption><p>Biology of <italic><tp:taxon-name><tp:taxon-name-part taxon-name-part-type="genus" reg="Cionus">Cionus</tp:taxon-name-part> <tp:taxon-name-part taxon-name-part-type="species" reg="olivieri">olivieri</tp:taxon-name-part></tp:taxon-name></italic> from Kyrgyzstan <bold>13</bold> larva on flower <bold>14</bold> habitat <bold>15</bold> seeds of host plant <bold>16</bold> flowering host plant <bold>17</bold> larva on feeding <bold>18</bold> feeding holes <bold>19</bold> damage on host plant by larva <bold>20</bold> copulating adults.</p></caption><graphic xmlns:xlink="http://www.w3.org/1999/xlink" xlink:href="zookeys-976-131-g005.jpg" position="float" orientation="portrait" xlink:type="simple" id="oo_464930.jpg"><uri content-type="original_file" xlink:type="simple">https://binary.pensoft.net/fig/464930</uri></graphic></fig></tp:treatment-sec><tp:treatment-sec sec-type="Biological notes" id="SECID0EB1AE"><title>Biological notes</title><p>The biology of this species was studied on <italic><tp:taxon-name><tp:taxon-name-part taxon-name-part-type="genus" reg="Verbascum">Verbascum</tp:taxon-name-part> <tp:taxon-name-part taxon-name-part-type="species" reg="sinuatum">sinuatum</tp:taxon-name-part></tp:taxon-name></italic> in southern France by <xref ref-type="bibr" rid="B10">Hoffmann (1958)</xref>, where it has two generations, in June and August. The ectophagous larva digs a deep groove on the underside surface of a leaf. When mature, it builds a cocoon, where pupation takes place, on the same plant. The adults of the second generation hibernate in the soil. The same behavior was reported in other species of <italic><tp:taxon-name><tp:taxon-name-part taxon-name-part-type="genus" reg="Cionus">Cionus</tp:taxon-name-part></tp:taxon-name></italic> feeding either on <italic><tp:taxon-name><tp:taxon-name-part taxon-name-part-type="genus" reg="Verbascum">Verbascum</tp:taxon-name-part></tp:taxon-name></italic> (<xref ref-type="bibr" rid="B8">Grandi 1929</xref>; <xref ref-type="bibr" rid="B21">Ruffo 1937</xref>; <xref ref-type="bibr" rid="B10">Hoffmann 1958</xref>) or <italic><tp:taxon-name><tp:taxon-name-part taxon-name-part-type="genus" reg="Scrophularia">Scrophularia</tp:taxon-name-part></tp:taxon-name></italic> (<xref ref-type="bibr" rid="B19">Read 1977</xref>; <xref ref-type="bibr" rid="B18">Räther 1989</xref>).</p><p>We collected larvae of <italic><tp:taxon-name><tp:taxon-name-part taxon-name-part-type="genus" reg="Cionus">Cionus</tp:taxon-name-part> <tp:taxon-name-part taxon-name-part-type="species" reg="olivieri">olivieri</tp:taxon-name-part></tp:taxon-name></italic> (Fig. <xref ref-type="fig" rid="F5">13</xref>) from <italic><tp:taxon-name><tp:taxon-name-part taxon-name-part-type="genus" reg="Verbascum">Verbascum</tp:taxon-name-part> <tp:taxon-name-part taxon-name-part-type="species" reg="songaricum">songaricum</tp:taxon-name-part></tp:taxon-name></italic> Schrenk in early July in mountain slopes at 1546 m altitude (Fig. <xref ref-type="fig" rid="F5">14</xref>) in Kyrgyzstan. This plant, widely distributed in the temperate zone of Eurasia including the Caucasus, central Asia, and Tacheng, Xinjiang, China, was never previously reported as host of <italic><tp:taxon-name><tp:taxon-name-part taxon-name-part-type="genus" reg="Cionus">Cionus</tp:taxon-name-part></tp:taxon-name></italic>. Two-thirds of the host plants had already produced seeds (Fig. <xref ref-type="fig" rid="F5">15</xref>), while the remaining parts were still blooming (Fig. <xref ref-type="fig" rid="F5">16</xref>). Larvae were eating on the flower buds, with head, thorax, and part of the abdomen burrowed into the ovary and leaving red excrement, with a layer of clear mucus on the surface of the body (Fig. <xref ref-type="fig" rid="F5">17</xref>). The feeding holes were regular circles (Fig. <xref ref-type="fig" rid="F5">18</xref>). The most serious damage by the larvae reached 90% of one branch (Fig. <xref ref-type="fig" rid="F5">19</xref>), and most of the damaged buds could not bloom. We also observed many adults, more than 50% of which were mating (Fig. <xref ref-type="fig" rid="F5">20</xref>) and most of them were in the middle part of the host plants.</p><p>Later, we collected larvae of <italic><tp:taxon-name><tp:taxon-name-part taxon-name-part-type="genus" reg="Cionus">Cionus</tp:taxon-name-part> <tp:taxon-name-part taxon-name-part-type="species" reg="olivieri">olivieri</tp:taxon-name-part></tp:taxon-name></italic> (Fig. <xref ref-type="fig" rid="F6">21</xref>) from the same host plant species in mid-August in mountain slopes at 1577 m altitude (Fig. <xref ref-type="fig" rid="F6">22</xref>) in Kazakhstan. Damage of the larvae were similar to those in Kyrgyzstan. However, we did not find adults mating. Bearing in mind Hoffmann’s observations, we can assume that we probably collected the first generation in Kyrgyzstan and the second generation in Kazakhstan. However, in both situations, we did not find any cocoons on the plants (Fig. <xref ref-type="fig" rid="F5">15</xref>). This fact might be explained in two ways: both our observations were made before pupation or pupation happened in the soil. This second is unusual in <italic><tp:taxon-name><tp:taxon-name-part taxon-name-part-type="genus" reg="Cionus">Cionus</tp:taxon-name-part></tp:taxon-name></italic> but has been observed in <italic><tp:taxon-name><tp:taxon-name-part taxon-name-part-type="genus" reg="Cionus">Cionus</tp:taxon-name-part> <tp:taxon-name-part taxon-name-part-type="species" reg="alauda">alauda</tp:taxon-name-part></tp:taxon-name></italic> (Herbst, 1784) by <xref ref-type="bibr" rid="B19">Read (1977)</xref> and <italic><tp:taxon-name><tp:taxon-name-part taxon-name-part-type="genus" reg="Cleopus">Cleopus</tp:taxon-name-part> <tp:taxon-name-part taxon-name-part-type="species" reg="pulchellus">pulchellus</tp:taxon-name-part></tp:taxon-name></italic> (Herbst, 1795) by <xref ref-type="bibr" rid="B18">Räther (1989)</xref>.</p><fig id="F6" position="float" orientation="portrait"><object-id xmlns:xlink="http://www.w3.org/1999/xlink" content-type="doi" xlink:type="simple">10.3897/zookeys.976.53930.figures21-22</object-id><object-id xmlns:xlink="http://www.w3.org/1999/xlink" content-type="arpha" xlink:type="simple">B4708B55-9FBE-541C-8F5F-89ACDF83AEE6</object-id><label>Figures 21–22.</label><caption><p>Biology of <italic><tp:taxon-name><tp:taxon-name-part taxon-name-part-type="genus" reg="Cionus">Cionus</tp:taxon-name-part> <tp:taxon-name-part taxon-name-part-type="species" reg="olivieri">olivieri</tp:taxon-name-part></tp:taxon-name></italic> from Kazakhstan. <bold>21</bold> larva on bud <bold>22</bold> habitat.</p></caption><graphic xmlns:xlink="http://www.w3.org/1999/xlink" xlink:href="zookeys-976-131-g006.jpg" position="float" orientation="portrait" xlink:type="simple" id="oo_464931.jpg"><uri content-type="original_file" xlink:type="simple">https://binary.pensoft.net/fig/464931</uri></graphic></fig></tp:treatment-sec><ref-list><ref id="B10"><mixed-citation xmlns:xlink="http://www.w3.org/1999/xlink" xlink:type="simple"><person-group><name name-style="western"><surname>Hoffmann</surname><given-names>A</given-names></name></person-group> (<year>1958</year>) Faune de France 62 Coléoptères curculionides (Troisième partie). Lechevalier, Paris, 1209–1839.</mixed-citation></ref><ref id="B27"><mixed-citation xmlns:xlink="http://www.w3.org/1999/xlink" xlink:type="simple"><person-group><name name-style="western"><surname>Smreczyński</surname><given-names>S</given-names></name></person-group> (<year>1976</year>) <source>Klucze do oznaczania owadów Polski. Czçsc XIX. Chrząszcze- <tp:taxon-name><tp:taxon-name-part taxon-name-part-type="order">Coleoptera</tp:taxon-name-part></tp:taxon-name>. Zeszyt 98f. Ryjkowce-<tp:taxon-name><tp:taxon-name-part taxon-name-part-type="family">Curculionidae</tp:taxon-name-part></tp:taxon-name>. Podrodzina-<tp:taxon-name><tp:taxon-name-part taxon-name-part-type="subfamily">Curculioninae</tp:taxon-name-part></tp:taxon-name>. Plemiona: <tp:taxon-name><tp:taxon-name-part taxon-name-part-type="tribe">Nanophyini</tp:taxon-name-part></tp:taxon-name>, <tp:taxon-name><tp:taxon-name-part taxon-name-part-type="tribe">Mecinini</tp:taxon-name-part></tp:taxon-name>, <tp:taxon-name><tp:taxon-name-part taxon-name-part-type="tribe">Cionini</tp:taxon-name-part></tp:taxon-name>, <tp:taxon-name><tp:taxon-name-part taxon-name-part-type="tribe">Anoplini</tp:taxon-name-part></tp:taxon-name>, <tp:taxon-name><tp:taxon-name-part taxon-name-part-type="tribe">Rhynchaenini</tp:taxon-name-part></tp:taxon-name>.</source><publisher-name>Polski Towarzystwo Entomologiczen</publisher-name>, <publisher-loc>Warszawa</publisher-loc>, <size units="page">115 pp</size>.</mixed-citation></ref><ref id="B12"><mixed-citation xmlns:xlink="http://www.w3.org/1999/xlink" xlink:type="simple"><person-group><name name-style="western"><surname>Košťál</surname><given-names>M</given-names></name><name name-style="western"><surname>Caldara</surname><given-names>R</given-names></name></person-group> (<year>2019</year>) <article-title>Revision of Palaearctic species of the genus <italic><tp:taxon-name><tp:taxon-name-part taxon-name-part-type="genus">Cionus</tp:taxon-name-part></tp:taxon-name></italic> Clairville (<tp:taxon-name><tp:taxon-name-part taxon-name-part-type="order">Coleoptera</tp:taxon-name-part></tp:taxon-name>: <tp:taxon-name><tp:taxon-name-part taxon-name-part-type="family">Curculionidae</tp:taxon-name-part></tp:taxon-name>: <tp:taxon-name><tp:taxon-name-part taxon-name-part-type="tribe">Cionini</tp:taxon-name-part></tp:taxon-name>).</article-title><source>Zootaxa</source><volume>4631</volume>(<issue>1</issue>): <fpage>1</fpage>–<lpage>144</lpage>. <ext-link xlink:type="simple" ext-link-type="doi" xlink:href="10.11646/zootaxa.4631.1.1">https://doi.org/10.11646/zootaxa.4631.1.1</ext-link></mixed-citation></ref><ref id="B8"><mixed-citation xmlns:xlink="http://www.w3.org/1999/xlink" xlink:type="simple"><person-group><name name-style="western"><surname>Grandi</surname><given-names>G</given-names></name></person-group> (<year>1929</year>) <article-title>Nota sul <italic><tp:taxon-name><tp:taxon-name-part taxon-name-part-type="genus">Cionus</tp:taxon-name-part> <tp:taxon-name-part taxon-name-part-type="species">hortulanus</tp:taxon-name-part></tp:taxon-name></italic> Geoffr.</article-title><source>Bollettino del Laboratorio di Entomologia di Bologna</source><volume>2</volume>: <fpage>246</fpage>–<lpage>254</lpage>.</mixed-citation></ref><ref id="B21"><mixed-citation xmlns:xlink="http://www.w3.org/1999/xlink" xlink:type="simple"><person-group><name name-style="western"><surname>Ruffo</surname><given-names>S</given-names></name></person-group> (<year>1937</year>) <article-title>Osservazioni sull’etologia di un Curculionide a larva “pseudominatrice” (<italic><tp:taxon-name><tp:taxon-name-part taxon-name-part-type="genus">Cionus</tp:taxon-name-part> <tp:taxon-name-part taxon-name-part-type="species">olens</tp:taxon-name-part></tp:taxon-name></italic> F.).</article-title><source>Bollettino dell’Istituto reale di Entomologia dell’Università di Bologna</source><volume>10</volume>: <fpage>167</fpage>–<lpage>177</lpage>.</mixed-citation></ref><ref id="B19"><mixed-citation xmlns:xlink="http://www.w3.org/1999/xlink" xlink:type="simple"><person-group><name name-style="western"><surname>Read</surname><given-names>RWJ</given-names></name></person-group> (<year>1977</year>) <article-title>Notes on the biology of <italic><tp:taxon-name><tp:taxon-name-part taxon-name-part-type="genus">Cionus</tp:taxon-name-part> <tp:taxon-name-part taxon-name-part-type="species">scrophulariae</tp:taxon-name-part></tp:taxon-name></italic> (L.), together with preliminary observations on <italic><tp:taxon-name><tp:taxon-name-part taxon-name-part-type="genus">C.</tp:taxon-name-part> <tp:taxon-name-part taxon-name-part-type="species">tuberculosus</tp:taxon-name-part></tp:taxon-name></italic> (Scopoli) and <italic><tp:taxon-name><tp:taxon-name-part taxon-name-part-type="genus">C.</tp:taxon-name-part> <tp:taxon-name-part taxon-name-part-type="species">alauda</tp:taxon-name-part></tp:taxon-name></italic> (Herbst) (Col., <tp:taxon-name><tp:taxon-name-part taxon-name-part-type="family">Curculionidae</tp:taxon-name-part></tp:taxon-name>).</article-title><source>Entomologist´s Gazette</source><volume>28</volume>: <fpage>183</fpage>–<lpage>203</lpage>.</mixed-citation></ref><ref id="B18"><mixed-citation xmlns:xlink="http://www.w3.org/1999/xlink" xlink:type="simple"><person-group><name name-style="western"><surname>Räther</surname><given-names>M</given-names></name></person-group> (<year>1989</year>) <article-title>Notes on four weevils in the tribe <tp:taxon-name><tp:taxon-name-part taxon-name-part-type="tribe">Cionini</tp:taxon-name-part></tp:taxon-name> (<tp:taxon-name><tp:taxon-name-part taxon-name-part-type="order">Coleoptera</tp:taxon-name-part></tp:taxon-name>: Curculionoide) associated with <italic><tp:taxon-name><tp:taxon-name-part taxon-name-part-type="genus">Scrophularia</tp:taxon-name-part> <tp:taxon-name-part taxon-name-part-type="species">nodosa</tp:taxon-name-part></tp:taxon-name></italic> L. (Scrophulariae) Part I: Biology and ecology of the weevils.</article-title><source>Bonner Zoologische Beiträge</source><volume>40</volume>(<issue>2</issue>): <fpage>109</fpage>–<lpage>121</lpage>.</mixed-citation></ref></ref-list></tp:taxon-treatment>
